# Supplementary material for: Senescence and costs of reproduction in the life history of a small precocial species
Source: Ecol Evol. 2019 May 29;9(12):7069–79. doi: 10.1002/ece3.5272 (PMC6662319; doi:10.1002/ece3.5272)
Supplement: Supplementary file 2 [file ECE3-9-7069-s002.zip]

Archive with 2 entries (2 files):
- Figure 2 caption.docx
- Figure_S2_comp.tiff
