# Supplementary material for: Senescence and costs of reproduction in the life history of a small precocial species
Source: Ecol Evol. 2019 May 29;9(12):7069–79. doi: 10.1002/ece3.5272 (PMC6662319; doi:10.1002/ece3.5272)
Supplement: Supplementary file 3 [file ECE3-9-7069-s003.zip]

Archive with 3 entries (3 files):
- Figure 3 caption.docx
- Figure_S3_B_comp.tiff
- Figure_S3_A_comp.tiff
